# Supplementary material for: An Exploratory Analysis of Postural Control in People with Type 2 Diabetes Mellitus Using a Smartphone IMU Sensor
Source: Sensors (Basel). 2026 May 6;26(9):2899. doi: 10.3390/s26092899 (PMC13166036; doi:10.3390/s26092899)
Supplement: Supplementary file 1 [file sensors-26-02899-s001.zip]

Archive with 1 entries (1 files):
- sensors-4227748-supplementary.pdf
